# Supplementary material for: A two-kinesin mechanism controls neurogenesis in the developing brain
Source: Commun Biol. 2023 Dec 1;6:1219. doi: 10.1038/s42003-023-05604-5 (PMC10692124; doi:10.1038/s42003-023-05604-5)
Supplement: Supplementary file 4 — Supplementary Data 1 [file 42003_2023_5604_MOESM4_ESM.xlsx]

## Sheet: Figure 2
Individual	Genotype	CP	IZ	SVZ	VZ	Age		Individual	Genotype	CP	IZ/SVZ	VZ	Age
28-5	13bshRNA	48	125	67	46	E19		128-1	13b sh	3	84	19	E18
31-2	13bshRNA	125	76	51	27	E19		128-1	13b sh	4	53	15	E18
31-2	13bshRNA	83	54	21	16	E19		128-1	13b sh	3	52	18	E18
31-3	13bshRNA	105	105	45	33	E19		128-1	13b sh	1	72	15	E18
31-3	13bshRNA	117	53	35	32	E19		128-2	13b sh	5	59	7	E18
31-3	13bshRNA	128	93	42	30	E19		128-2	13b sh	7	88	15	E18
31-3	13bshRNA	128	55	47	25	E19		128-2	13b sh	1	57	12	E18
31-4	13bshRNA	95	50	23	25	E19		128-2	13b sh	4	71	11	E18
31-4	13bshRNA	103	67	41	33	E19		128-3	13b sh	6	64	16	E18
31-4	13bshRNA	73	38	30	24	E19		128-3	13b sh	1	25	2	E18
31-5	13bshRNA	83	46	24	24	E19		129-3	13b sh	3	29	11	E18
31-5	13bshRNA	94	48	23	26	E19		129-4	13b sh	3	31	10	E18
31-5	13bshRNA	75	40	27	25	E19		129-4	13b sh	7	63	13	E18
34-2	13bshRNA	27	76	29	26	E19		129-5	13b sh	3	36	21	E18
34-2	13bshRNA	51	72	37	27	E19		129-1	GFP	0	12	13	E18
34-2	13bshRNA	102	83	27	30	E19		129-1	GFP	4	25	12	E18
50-1	13bshRNA	12	30	10	27	E19		129-1	GFP	4	27	26	E18
50-1	13bshRNA	10	16	14	13	E19		129-1	GFP	8	23	21	E18
50-1	13bshRNA	33	14	27	13	E19		129-2	GFP	13	54	18	E18
50-6	13bshRNA	22	12	10	18	E19		129-2	GFP	11	53	22	E18
50-6	13bshRNA	23	10	18	8	E19		129-2	GFP	4	82	26	E18
50-6	13bshRNA	20	12	13	10	E19		129-2	GFP	7	84	25	E18
38-5	GFP	9	29	26	30	E19		147-1	GFP	6	116	50	E18
38-5	GFP	5	47	30	17	E19		147-1	GFP	6	71	42	E18
38-5	GFP	6	23	20	18	E19		147-1	GFP	10	30	12	E18
38-7	GFP	13	29	27	25	E19		147-2	GFP	3	39	14	E18
38-7	GFP	39	37	49	22	E19		147-2	GFP	3	40	11	E18
38-7	GFP	31	46	40	19	E19		148-1	GFP	0	36	22	E18
78-1	GFP	56	83	39	28	E19		148-1	GFP	3	58	31	E18
78-1	GFP	37	58	68	29	E19		148-2	GFP	5	99	34	E18
78-1	GFP	18	48	41	24	E19		148-2	GFP	4	105	49	E18
78-2	GFP	27	56	42	25	E19		148-2	GFP	5	91	57	E18
78-2	GFP	34	60	32	28	E19		148-2	GFP	5	76	41	E18
78-2	GFP	27	64	29	21	E19		148-3	GFP	3	63	40	E18
78-3	GFP	13	35	34	22	E19		148-3	GFP	6	62	42	E18
78-3	GFP	23	35	38	21	E19		148-3	GFP	11	61	47	E18
78-3	GFP	18	28	31	24	E19		148-3	GFP	5	92	65	E18
78-3	GFP	10	22	34	13	E19		153-7	1a sh	10	66	42	E18
78-4	GFP	6	49	32	19	E19		153-7	1a sh	7	57	46	E18
78-4	GFP	11	40	26	21	E19		153-7	1a sh	5	39	27	E18
78-4	GFP	6	22	17	12	E19		154-7	1a sh	3	63	34	E18
78-7	13bshRNA	49	32	30	21	E19		154-7	1a sh	6	61	42	E18
78-7	13bshRNA	33	34	24	11	E19		154-7	1a sh	3	40	29	E18
78-7	13bshRNA	29	33	25	13	E19		154-7	1a sh	2	50	36	E18
78-7	13bshRNA	37	42	26	15	E19		155-8	1a sh	0	67	39	E18
AF1	1ashRNA	0	84	82	60	E19		155-8	1a sh	0	27	29	E18
AF1	1ashRNA	3	269	70	69	E19		156-1	1a sh	3	30	21	E18
AF2	1ashRNA	3	151	50	67	E19		156-1	1a sh	3	24	19	E18
AF2	1ashRNA	2	110	93	76	E19		156-1	1a sh	0	9	9	E18
28-10	1ashRNA	5	17	15	7	E19		156-5	13b sh	5	20	8	E18
28-10	1ashRNA	4	41	22	24	E19		156-9	13b sh	10	51	14	E18
28-10	1ashRNA	5	24	8	15	E19		156-9	13b sh	5	57	12	E18
59-1	1ashRNA	5	42	21	23	E19
59-1	1ashRNA	4	24	29	21	E19
59-1	1ashRNA	6	37	21	21	E19
59-1	1ashRNA	5	50	20	20	E19
71-5	1ashRNA	1	9	12	11	E19
71-5	1ashRNA	3	17	13	15	E19
71-5	1ashRNA	0	15	16	21	E19
71-8	1ashRNA	2	18	11	16	E19
71-8	1ashRNA	2	22	14	18	E19
71-8	1ashRNA	4	21	18	20	E19
71-8	1ashRNA	2	38	17	14	E19
167-7	1ash, 13bsh	1	32	23	15	E19
167-7	1ash, 13bsh	7	58	31	19	E19
167-7	1ash, 13bsh	9	29	27	7	E19
167-7	1ash, 13bsh	5	55	17	8	E19
169-8	1ash, 13bsh	12	18	7	4	E19
169-8	1ash, 13bsh	2	24	4	2	E19
169-8	1ash, 13bsh	7	27	4	7	E19
176-2	1A OE	8	39	35	36	E19
176-2	1A OE	7	37	19	27	E19
176-5	13B OE	17	92	24	13	E19
176-5	13B OE	8	19	6	10	E19
176-5	13B OE	10	69	39	15	E19
176-7	1ash, 13bsh	13	42	18	16	E19
176-7	1ash, 13bsh	12	38	17	18	E19
176-7	1ash, 13bsh	7	32	20	15	E19
179-5	1A OE	21	17	8	6	E19
179-5	1A OE	20	20	10	8	E19
179-5	1A OE	14	11	12	16	E19
178-10	1A OE	3	8	13	18	E19
178-10	1A OE	11	25	18	21	E19
178-10	1A OE	2	12	18	17	E19
179-12	1ash, 13bsh	60	70	39	31	E19
179-12	1ash, 13bsh	43	54	55	24	E19
179-12	1ash, 13bsh	44	47	20	15	E19
179-12	1ash, 13bsh	60	56	35	15	E19
188-1	1A OE	6	8	11	21	E19
188-1	1A OE	6	7	8	10	E19
188-1	1A OE	6	6	6	18	E19
188-6	1A OE	4	17	18	25	E19
188-6	1A OE	8	21	14	9	E19
188-6	1A OE	6	24	12	11	E19
188-6	1A OE	6	18	15	16	E19
188-7	13B OE	4	8	14	15	E19
188-7	13B OE	7	13	10	19	E19
188-9	13B OE	5	11	15	10	E19
188-9	13B OE	8	8	11	6	E19
188-9	13B OE	6	8	7	7	E19
106-1	13bshRNA	165	107	73	41	E20
106-1	13bshRNA	66	54	33	19	E20
106-1	13bshRNA	56	44	39	26	E20
106-1	13bshRNA	50	46	42	18	E20
106-2	13bshRNA	75	68	39	39	E20
106-2	13bshRNA	92	69	33	24	E20
106-2	13bshRNA	56	32	32	20	E20
106-6	GFP	63	48	35	19	E20
106-6	GFP	80	57	58	27	E20
106-6	GFP	43	36	41	24	E20
106-6	GFP	41	36	28	19	E20
107-2	13bshRNA	58	39	19	18	E20
107-2	13bshRNA	106	72	31	29	E20
106-4	13bshRNA	35	38	21	18	E20
106-4	13bshRNA	44	33	35	22	E20
106-5	GFP	54	51	52	27	E20
106-5	GFP	44	58	37	14	E20
106-5	GFP	30	49	43	23	E20
106-7	GFP	138	82	66	27	E20
106-7	GFP	88	54	56	17	E20
107-1	13bshRNA	58	71	51	31	E20
107-1	13bshRNA	41	63	32	23	E20
107-1	13bshRNA	60	65	27	16	E20
107-8	13bshRNA	75	27	26	18	E20
107-8	13bshRNA	86	18	32	20	E20
107-8	13bshRNA	52	21	20	18	E20
107-8	13bshRNA	43	18	25	14	E20
107-9	13bshRNA	59	30	38	19	E20
107-9	13bshRNA	62	45	28	21	E20
107-9	13bshRNA	25	19	15	11	E20
107-9	13bshRNA	27	18	19	19	E20
107-11	13bshRNA	29	17	20	9	E20
107-11	13bshRNA	30	15	14	9	E20
107-13	13bshRNA	42	22	22	13	E20
AF5	1ashRNA	32	136	68	63	E20
168-1	1ashRNA	17	19	27	25	E20
168-1	1ashRNA	23	47	42	30	E20
168-1	1ashRNA	21	36	41	37	E20
168-4	1ashRNA	45	57	42	32	E20
168-4	1ashRNA	29	64	65	31	E20
168-4	1ashRNA	29	88	47	20	E20

## Sheet: Figure 3
Brain	Genotype	Upper	Lower
106-1	13bshRNA	115	71
106-1	13bshRNA	87	59
106-1	13bshRNA	72	62
106-1	13bshRNA	57	32
106-2	13bshRNA	86	59
106-2	13bshRNA	86	58
106-2	13bshRNA	106	70
106-6	GFP	63	72
106-6	GFP	63	81
106-6	GFP	36	55
106-6	GFP	57	58
107-2	13bshRNA	99	45
107-2	13bshRNA	158	68
106-4	13bshRNA	45	19
106-4	13bshRNA	73	43
106-5	GFP	39	43
106-5	GFP	41	48
106-5	GFP	25	53
106-7	GFP	153	157
106-7	GFP	88	95
107-1	13bshRNA	36	100
107-1	13bshRNA	42	70
107-1	13bshRNA	88	66
107-8	13bshRNA	128	45
107-8	13bshRNA	131	47
107-8	13bshRNA	113	44
107-8	13bshRNA	71	30
107-9	13bshRNA	103	64
107-9	13bshRNA	106	59
107-9	13bshRNA	81	55
107-9	13bshRNA	59	26
107-11	13bshRNA	55	25
107-11	13bshRNA	53	16
107-13	13bshRNA	87	68

## Sheet: Figure 4
Genotype	Individual	IP raw	AP raw		Genotype	Individual	Pax6+, GFP+	GFP+		Genotype	Individual	TBR2+, GFP+	GFP+
Kif13b sh	31-1	1	0		13bsh	31_4	12	18		GFP	127-1	0	4
Kif13b sh	31-3	0	1		13bsh	31_4	23	37		GFP	127-1	0	11
Kif13b sh	31-1	1	1		13bsh	31_4	14	21		GFP	127-1	1	3
Kif1a sh	AF-3	0	1		13bsh	31_5	11	25		GFP	127-1	3	11
Kif1a sh	AF-3	0	1		13bsh	31_5	15	23		GFP	127-1	3	21
Kif1a sh	AF-3	0	2		13bsh	31_5	18	28		GFP	127-3	10	37
Kif1a sh	AF-3	1	0		13bsh	34_2	15	20		GFP	127-3	7	26
Kif1a sh	AF-3	0	1		13bsh	34_2	14	28		GFP	127-3	9	37
Kif1a sh	AF-3	0	2		13bsh	34_2	10	23		GFP	127-3	7	29
Kif1a sh	AF-2	0	2		GFP	43_1	11	15		13bsh	127-5	11	34
Kif1a sh	AF-2	0	1		GFP	43_1	20	23		13bsh	127-5	4	13
Kif1a sh	AF-2	0	1		GFP	43_1	15	19		13bsh	127-5	6	14
Kif1a sh	AF-2	0	2		GFP	43_4	17	18		13bsh	127-5	5	25
Kif1a sh	AF-2	0	1		GFP	38_7	15	22		13bsh	127-5	11	26
Kif1a sh	AF-2	0	1		GFP	38_7	14	20		13bsh	127-7	8	13
Kif1a sh	AF-2	0	1		GFP	38_7	14	17		13bsh	127-7	3	13
GFP	30-8	0	0		1ash	160_1	11	19		13bsh	127-7	5	13
GFP	30-8	0	1		1ash	160_1	13	23		13bsh	127-7	5	21
GFP	30-8	1	0		1ash	160_2	43	53		1ash	141-1	5	11
GFP	30-8	0	1		1ash	160_2	45	53		1ash	141-1	5	16
GFP	30-8	0	1		1ash	160_2	45	49		1ash	141-2	4	11
GFP	30-8	0	0		1ash	160_5	50	51		1ash	141-2	5	11
GFP	30-8	0	2		1ash	160_5	84	92		13bsh	143-2	6	44
GFP	30-8	0	1		1ash	160_6	61	66		13bsh	143-2	2	14
GFP	30-10	0	1		1ash	160_6	36	39		13bsh	143-2	10	30
GFP	30-10	1	1		1ash	157_2	51	63		13bsh	143-2	12	41
GFP	30-10	0	1		1ash	157_2	30	31		13bsh	136-3	36	55
GFP	30-10	0	2		1ash	157_4	7	9		13bsh	136-3	17	39
GFP	30-10	0	1		1ash	163_1	9	0		13bsh	136-3	32	71
GFP	30-10	0	0		1ash	163_1	25	0		13bsh	136-3	17	29
Kif13b sh	31-1	3	0		1ash	163_1	13	0		13bsh	142-2	13	26
Kif13b sh	31-1	3	2		1ash	163_2	28	0		13bsh	142-2	20	30
Kif13b sh	31-1	0	1		1ash	163_2	34	0		1ash	163-1	22	63
Kif13b sh	31-1	1	3		1ash	163_2	51	0		1ash	163-1	4	10
Kif13b sh	31-1	0	1		1ash	163_3	32	0		1ash	163-1	13	27
Kif13b sh	31-1	2	3		1ash	163_3	25	0		1ash	163-1	12	37
Kif13b sh	31-1	2	1		1ash	163_3	25	0		1ash	163-2	36	77
Kif13b sh	31-1	5	5		1ash	163_3	28	0		1ash	163-2	47	3
Kif13b sh	31-1	2	3		1ash	163_3	47	0		1ash	163-2	25	50
Kif13b sh	31-1	1	3		GFP	167-1	34	46		1ash	163-2	19	55
Kif13b sh	31-2	1	0		GFP	167-2	24	28		1ash	163-3	13	32
Kif13b sh	31-2	0	1		GFP	167-2	9	10		1ash	163-3	19	33
Kif13b sh	31-2	2	3							1ash	163-3	9	18
Kif13b sh	31-2	0	2							1ash	163-3	10	22
Kif13b sh	31-2	1	0							GFP	167-1	13	42
Kif13b sh	31-2	1	1							GFP	167-1	12	62
Kif13b sh	31-3	4	6							GFP	167-2	4	23
Kif13b sh	31-3	2	3							GFP	167-2	8	20
Kif13b sh	31-3	2	3							GFP	167-3	7	23
Kif13b sh	31-3	1	1							GFP	167-4	3	10
Kif13b sh	31-3	2	0							GFP	167-4	2	12
Kif13b sh	31-3	0	1
Kif13b sh	31-3	1	1
Kif13b sh	31-3	4	2
Kif13b sh	31-3	1	1
Kif13b sh	31-3	1	1
Kif13b sh	31-3	2	3
Kif1a sh	AF-1	1	1
Kif1a sh	AF-1	0	2
Kif1a sh	AF-1	0	4
Kif1a sh	AF-2	1	1
Kif1a sh	AF-2	0	1
GFP	38-5	0	1
GFP	38-5	0	2
GFP	38-5	0	1
GFP	38-5	1	0
GFP	38-5	0	1
GFP	38-5	0	2
GFP	38-5	0	1
GFP	38-6	0	1
GFP	38-6	1	1
GFP	38-6	0	1
GFP	38-6	1	0
GFP	38-6	0	1
GFP	38-6	3	2
GFP	38-7	1	0
GFP	38-7	0	1
GFP	38-7	0	1
GFP	38-7	0	1
GFP	38-6	2	1
GFP	38-6	0	2
GFP	38-6	1	3
GFP	43-2	1	0
GFP	43-2	0	1
GFP	43-2	0	1
GFP	43-2	0	1
GFP	43-2	1	0
GFP	43-2	1	1
GFP	43-2	0	1
GFP	43-1	0	1
GFP	43-1	1	1
Kif1a sh	141-1	0	1
Kif1a sh	141-1	0	2
Kif1a sh	141-1	0	1
Kif1a sh	141-1	1	2
Kif1a sh	141-1	0	3
Kif1a sh	141-1	0	2
Kif1a sh	141-1	0	1

## Sheet: Figure 5
Genotype	Individual	Angle	Age
GFP	30_10	4.47	E19
GFP	30_8	56.19	E19
GFP	30_8	1.12	E19
GFP	30_10	58.09	E19
GFP	30_10	1.63	E19
GFP	30_10	13.43	E19
GFP	38_5	7.41	E19
GFP	38_5	8.18	E19
GFP	38_5	38.99	E19
GFP	38_5	23.96	E19
GFP	38_5	27.75	E19
GFP	38_5	21.66	E19
GFP	38_5	60.18	E19
GFP	35_8	31.57	E19
GFP	35_8	12.8	E19
GFP	43_4	19.67	E19
GFP	43_4	5.3	E19
GFP	43_4	18.41	E19
GFP	43_4	15.82	E19
GFP	43_4	63.51	E19
GFP	43_4	11.5	E19
GFP	43_4	0.09	E19
Kif1a shRNA	AF1	2.61	E19
Kif1a shRNA	AF1	50.83	E19
Kif1a shRNA	AF2	32.05	E19
Kif1a shRNA	AF2	9.1	E19
Kif1a shRNA	AF2	6.88	E19
Kif1a shRNA	AF2	17.83	E19
Kif1a shRNA	AF2	11.83	E19
Kif1a shRNA	AF2	3.2	E19
Kif1a shRNA	AF2	4.95	E19
GFP	42_1	11.48	E19
GFP	42_1	67.92	E19
GFP	42_1	20.27	E19
GFP	38_7	46.04	E19
GFP	38_7	2.13	E19
GFP	38_7	10.57	E19
GFP	38_7	29.17	E19
GFP	38_7	11.87	E19
GFP	38_7	39.13	E19
GFP	38_7	30.64	E19
GFP	103_1	5.66	E19
GFP	103_1	20.93	E19
Kif1a shRNA	141_1	3.57	E19
Kif1a shRNA	141_1	9.33	E19
Kif1a shRNA	141_1	40.24	E19
Kif1a shRNA	141_1	7.86	E19
Kif1a shRNA	141_1	11.12	E19
Kif1a shRNA	141_1	21.32	E19
Kif1a shRNA	141_1	68.2	E19
Kif1a shRNA	141_1	46.86	E19
Kif1a shRNA	141_1	25.68	E19
Kif1a shRNA	165-1	37.61	E19
Kif1a shRNA	165-1	2.51	E19
Kif1a shRNA	165-1	15.11	E19
Kif1a shRNA	165-1	1.34	E19
Kif1a shRNA	165-1	23.63	E19
Kif1a shRNA	165-1	4.75	E19
Kif1a shRNA	165-2	6.63	E19
Kif1a shRNA	165-2	2.29	E19
Kif1a shRNA	165-2	6.17	E19
Kif1a shRNA	165-2	20.28	E19
Kif1a shRNA	165-2	2.33	E19
Kif1a shRNA	165-2	2.07	E19
Kif1a shRNA	165-2	2.03	E19
Kif1a shRNA	165-2	31.34	E19
Kif1a shRNA	165-2	22.43	E19
Kif1a shRNA	165-2	2.57	E19
Kif1a shRNA	165-2	1.64	E19
Kif1a shRNA	165-2	4.21	E19
Kif1a shRNA	165-2	1.36	E19
GFP	167-2	3.64	E19
GFP	167-2	31.8	E19
Kif13b shRNA	PH174-1	33.97	E18
GFP	PH186-7	20.59	E18
GFP	PH186-7	1.92	E18
GFP	PH186-7	24.85	E18
GFP	PH186-7	22.36	E18
GFP	PH186-7	32.17	E18
GFP	PH186-7	15.92	E18
Kif13b shRNA	PH174-1	73.85	E18
Kif13b shRNA	PH174-1	5.38	E18
Kif13b shRNA	PH174-1	11.77	E18
Kif13b shRNA	PH174-2	32.93	E18
Kif13b shRNA	PH174-2	21.9	E18
Kif13b shRNA	PH174-2	32.3	E18
Kif13b shRNA	PH174-2	8.19	E18
Kif13b shRNA	PH174-3	13.53	E18
Kif13b shRNA	PH174-3	19.95	E18
Kif13b shRNA	PH174-3	11.46	E18
Kif13b shRNA	PH174-3	3.42	E18
Kif13b shRNA	PH174-3	22.46	E18
Kif13b shRNA	PH174-3	37.16	E18
Kif13b shRNA	PH174-3	57.48	E18
Kif13b shRNA	PH174-3	12.16	E18
Kif13b shRNA	PH174-3	11.78	E18
Kif13b shRNA	PH174-3	8.54	E18
Kif13b shRNA	PH174-3	8.83	E18
Kif13b shRNA	PH174-3	4.89	E18
Kif13b shRNA	PH174-3	40.78	E18
Kif13b shRNA	PH174-3	23.33	E18
Kif13b shRNA	PH174-3	46.39	E18
Kif13b shRNA	PH174-3	17.57	E18
GFP	PH187-8	13.23	E18
Kif13b shRNA	PH174-1	8.72	E18
Kif13b shRNA	PH174-1	4.74	E18
Kif13b shRNA	PH174-1	18.9	E18
Kif13b shRNA	PH174-3	60.04	E18
Kif13b shRNA	PH174-3	43.01	E18
Kif13b shRNA	PH174-3	20.07	E18
Kif13b shRNA	PH174-3	24.78	E18
Kif13b shRNA	PH174-3	9.3	E18
Kif13b shRNA	PH174-3	5.9	E18
Kif13b shRNA	156-5	0.86	E18
Kif13b shRNA	128-2	16.8	E18
Kif13b shRNA	128-2	28.92	E18
GFP	146-1	4.25	E18
GFP	146-4	14.22	E18
GFP	146-4	6.53	E18
GFP	146-4	6.44	E18
GFP	147-1	11.13	E18
GFP	147-2	4.24	E18
GFP	148-1	10.4	E18
GFP	148-1	6.77	E18
GFP	148-1	20.71	E18
GFP	148-1	32.57	E18
GFP	148-1	9.49	E18
GFP	148-1	13.37	E18
GFP	148-1	11.69	E18
GFP	148-2	14.62	E18
GFP	148-2	11.17	E18
GFP	148-2	13.64	E18
GFP	148-2	12.45	E18
GFP	148-3	13.18	E18
GFP	148-3	11.7	E18
GFP	148-4	8.12	E18
GFP	148-4	23.7	E18
Kif13b shRNA	151-1	6.85	E18
Kif13b shRNA	153-2	14.49	E18
Kif13b shRNA	153-2	3.84	E18
Kif13b shRNA	154-4	5.38	E18
GFP	129_2	29.12	E18
Kif13b shRNA	128_2	19.87	E18
Kif13b shRNA	128_2	20.15	E18
GFP	129_1	1.29	E18
GFP	130_2	17.43	E18
GFP	130_2	2.86	E18
Kif13b shRNA	130_3	28.32	E18
GFP	131_5	7.38	E18
GFP	131_5	16.12	E18
GFP	131_5	16.48	E18
GFP	140_1	15.54	E18
GFP	140_1	7.42	E18
GFP	140_3	4.85	E18
GFP	140_3	20.71	E18
GFP	140_4	13.42	E18
GFP	140_4	25.46	E18
GFP	140_4	21.72	E18
GFP	140_4	36.22	E18

## Sheet: Figure S1
Genotype	Individual	GFP+	GFP+, Pax6+,TBR2+
Kif1a shRNA	179-2	51	13
Kif1a shRNA	179-2	32	5
Kif1a shRNA	179-2	32	10
Kif1a shRNA	179-2	29	2
Kif1a shRNA	179-3	29	1
Kif1a shRNA	179-3	27	7
Kif1a shRNA	179-3	17	2
Kif1a shRNA	179-3	11	4
GFP	182-8	46	6
GFP	182-8	85	6
GFP	182-8	73	4
GFP	182-8	59	6
GFP	182-8	48	3
Kif1a shRNA	178-6	55	6
Kif1a shRNA	178-6	69	6
Kif1a shRNA	178-6	49	4
Kif1a shRNA	178-6	72	9
GFP	184-3	77	6
GFP	184-3	74	7
Kif1a shRNA	184-5	57	2
Kif1a shRNA	184-6	62	7
Kif1a shRNA	184-6	51	4
Kif1a shRNA	184-6	66	8
Kif1a shRNA	184-6	15	2
Kif1a shRNA	185-2	18	3
Kif1a shRNA	185-2	17	4
Kif1a shRNA	185-2	11	0
Kif1a shRNA	185-2	30	0
GFP	185-7	21	1
GFP	185-7	22	2
GFP	185-8	27	0
GFP	185-8	22	2
GFP	185-8	41	3

## Sheet: Figure S2
Mouse	Genotype	Stain	Stain per 100 um		Mouse	Genotype	IP	AP		genotype	individual	Angle
89.L1-1	WT	Pax6	144		89.L1-1	WT	3	11		WT	75.L1	1.23
89.L1-1	WT	Pax6	157		89.L1-1	WT	14	15		WT	75.L1	6.07
89.L1-1	WT	TBR1	32		89.L1-1	WT	2	11		WT	75.L1	11.15
89.L1-1	WT	TBR1	30		89.L1-1	WT	8	15		WT	75.L1	9.6
89.L1-4	WT	Pax6	145		89.L1-2	Cre	6	14		WT	75.L1	11.41
89.L1-4	WT	Pax6	112		89.L1-2	Cre	16	16		WT	75.L1	5.84
89.L1-4	WT	TBR1	35		89.L1-2	Cre	8	12		WT	75.L1	11.19
89.L1-4	WT	TBR1	34		89.L1-2	Cre	7	11		WT	75.L1	2.49
93.L1-4	WT	Pax6	161		89.L1-3	Cre	13	12		WT	75.L1	8.83
93.L1-4	WT	Pax6	147		89.L1-3	Cre	6	17		WT	75.L1	11.39
93.L1-4	WT	TBR1	37		89.L1-3	Cre	8	13		WT	75.L1	1.13
93.L1-4	WT	TBR1	37		89.L1-3	Cre	10	12		WT	75.L1	21.53
93.L1-5	WT	Pax6	157		89.L1-4	WT	3	12		WT	75.L1	14.46
93.L1-5	WT	Pax6	136		89.L1-4	WT	4	11		WT	75.L1	2.46
93.L1-5	WT	TBR1	57		89.L1-4	WT	7	13		Cre	75.L3	29.86
93.L1-5	WT	TBR1	39		89.L1-4	WT	7	19		Cre	75.L3	27.09
93.L1-6	WT	Pax6	146		93.L1-1	Cre	9	11		Cre	75.L3	9.5
93.L1-6	WT	Pax6	159		93.L1-1	Cre	10	10		Cre	75.L3	56.12
93.L1-6	WT	TBR1	39		93.L1-1	Cre	4	9		Cre	75.L3	8.33
93.L1-6	WT	TBR1	43		93.L1-1	Cre	8	9		Cre	75.L3	27.37
89.L1-2	Cre	TBR1	46		93.L1-2	Cre	7	9		Cre	75.L3	9.36
89.L1-2	Cre	TBR1	34		93.L1-2	Cre	3	8		Cre	75.L3	4.52
89.L1-3	Cre	Pax6	111		93.L1-2	Cre	4	8		Cre	75.L3	45.09
89.L1-3	Cre	Pax6	148		93.L1-2	Cre	2	7		Cre	75.L3	5.34
89.L1-3	Cre	TBR1	24		93.L1-3	Cre	7	7		Cre	75.L3	6.38
89.L1-3	Cre	TBR1	39		93.L1-3	Cre	5	11		Cre	75.L3	26.81
93.L1-1	Cre	Pax6	105		93.L1-3	Cre	6	9		Cre	75.L3	6.03
93.L1-1	Cre	Pax6	101		93.L1-3	Cre	6	7		Cre	75.L3	11.21
93.L1-1	Cre	TBR1	66		93.L1-4	WT	2	8		Cre	75.L3	12.25
93.L1-1	Cre	TBR1	60		93.L1-4	WT	4	13		Cre	75.L3	36.22
93.L1-2	Cre	Pax6	158		93.L1-4	WT	4	8		Cre	75.L3	25.44
93.L1-2	Cre	Pax6	141		93.L1-4	WT	3	15		Cre	75.L3	4.16
93.L1-2	Cre	TBR1	44		93.L1-5	WT	6	10		Cre	75.L3	14.07
93.L1-2	Cre	TBR1	78		93.L1-5	WT	2	14		Cre	75.L3	31.03
93.L1-3	Cre	Pax6	131		93.L1-5	WT	6	15		Cre	75.L3	48.83
93.L1-3	Cre	Pax6	132		93.L1-5	WT	5	14		Cre	75.L3	4.88
93.L1-3	Cre	TBR1	68		93.L1-6	WT	6	13		Cre	75.L3	12.01
93.L1-3	Cre	TBR1	55		93.L1-6	WT	5	13		Cre	75.L3	25.09
93.L1-7	Cre	Pax6	122		93.L1-6	WT	11	18		Cre	75.L3	15.23
93.L1-7	Cre	Pax6	139		93.L1-6	WT	10	18		Cre	75.L3	10.17
93.L1-7	Cre	TBR1	46		93.L1-7	Cre	11	13		Cre	75.L3	55.12
93.L1-7	Cre	TBR1	43		93.L1-7	Cre	6	8		Cre	75.L3	17.21
93.L1-8	Cre	Pax6	105		93.L1-7	Cre	9	13		Cre	75.L3	2.72
93.L1-8	Cre	Pax6	133		93.L1-7	Cre	6	9		Cre	75.L3	3.58
93.L1-8	Cre	TBR1	48		93.L1-8	Cre	5	11		Cre	75.L3	15.97
93.L1-8	Cre	TBR1	45		93.L1-8	Cre	6	7		Cre	75.L3	19.1
93.L1-9	Cre	Pax6	149		93.L1-8	Cre	5	8		Cre	75.L3	8.74
93.L1-9	Cre	Pax6	128		93.L1-8	Cre	5	7		Cre	75.L3	16.67
93.L1-9	Cre	TBR1	40		93.L1-9	Cre	8	11		Cre	75.L3	13.68
93.L1-9	Cre	TBR1	47		93.L1-9	Cre	7	8		WT	75.L1	12.16
93.L1-11	Cre	Pax6	142		93.L1-9	Cre	4	9		WT	75.L1	5.89
93.L1-11	Cre	Pax6	118		93.L1-9	Cre	6	10		WT	75.L1	22.21
93.L1-11	Cre	TBR1	47		93.L1-10	WT	5	23		WT	75.L1	25.06
93.L1-11	Cre	TBR1	55		93.L1-10	WT	3	6		WT	75.L1	5.87
					93.L1-10	WT	1	14		WT	75.L1	2.21
					93.L1-10	WT	6	8		WT	75.L1	0.76
					93.L1-11	Cre	8	10		WT	75.L1	18.48
					93.L1-11	Cre	11	10		WT	75.L1	27.07
					93.L1-11	Cre	12	14		WT	75.L1	38.64
					93.L1-11	Cre	7	15		WT	75.L1	24.75
										WT	75.L1	1.65
										WT	75.L1	26.65
										WT	75.L1	18.16
										WT	75.L1	2.08
										WT	75.L1	3.47
										WT	75.L1	1.94
										WT	75.L1	6.52
										WT	75.L1	4.38
										WT	75.L1	23.73
										WT	75.L1	14.59
										WT	75.L1	3.6
										WT	75.L1	0.89
										WT	75.L1	9.62
										WT	75.L2	15.7
										WT	75.L2	13.11
										WT	75.L2	2.81
										WT	75.L2	3.66
										WT	75.L2	20.89
										WT	75.L2	0.9
										WT	75.L2	68.98
										WT	75.L2	28.2
										WT	75.L2	11.01
										WT	75.L2	31.81
										WT	75.L2	3.2
										WT	75.L2	9.87
										WT	75.L2	19.4
										WT	75.L2	11.73
										WT	75.L2	6.48
										WT	75.L2	0.93
										WT	75.L2	8.94
										WT	75.L2	7.2
										WT	75.L2	24.84
										WT	75.L2	9.91
										WT	75.L2	3.5
										WT	75.L2	12.89
										WT	75.L2	34.03
										WT	75.L2	33.98
										WT	75.L2	2.74
										WT	75.L2	29.69
										WT	75.L2	20.7
										WT	75.L2	18.17
										WT	75.L2	7.24
										WT	75.L2	1.9
										WT	75.L2	12
										WT	75.L2	3.05
										WT	75.L2	6.07
										WT	75.L2	9.8
										WT	75.L4	23.76
										WT	75.L4	17.1
										WT	75.L4	6.71
										WT	75.L4	14.23
										WT	75.L4	8.83
										WT	75.L4	7.03
										WT	75.L4	7.16
										WT	75.L4	8.16
										WT	75.L4	6.66
										WT	75.L4	27.13
										WT	75.L4	29.38
										WT	75.L4	23.89
										WT	75.L4	2.52
										WT	75.L4	2.05
										WT	75.L4	18.07
										WT	75.L4	1.77
										WT	75.L4	21.4
										WT	75.L4	9.77
										WT	75.L4	21.9
										WT	75.L4	28.66
										WT	75.L4	20.03
										WT	75.L4	60.11
										WT	75.L4	36.41
										WT	75.L4	4.32
										WT	75.L4	16.69
										WT	75.L4	9.43
										WT	75.L4	0.55
										WT	75.L4	13.66
										WT	75.L4	7.56
										WT	75.L4	13.22
										WT	75.L5	13.44
										WT	75.L5	5.38
										WT	75.L5	17.9
										WT	75.L5	7.66
										WT	75.L5	2.69
										WT	75.L5	13.55
										WT	75.L5	5.82
										WT	75.L5	8.35
										WT	75.L5	19.84
										WT	75.L5	33.4
										WT	75.L5	15.1
										WT	75.L5	60
										WT	75.L5	20
										WT	75.L5	26.24
										WT	75.L5	1.17
										WT	75.L5	16.06
										WT	75.L5	13.71
										WT	75.L5	59.17
										WT	75.L5	47.51
										WT	75.L5	1.88
										WT	75.L5	15.52
										WT	75.L5	3.45
										WT	75.L5	10.05
										WT	75.L5	0.3

## Sheet: Figure S3
Genotype	Individual	GFP+, Pax6+	GFP		Genotype	Individual	GFP+, TBR2+	GFP+		Individual	Genotype	CP	IZ	SVZ	VZ
Kif1a shRNA, Kif13b shRNA	167-7	6	23		Kif1a shRNA, Kif13b shRNA	167-7	3	21		167-7	Kif1a shRNA, Kif13b shRNA	1	32	23	15
Kif1a shRNA, Kif13b shRNA	167-7	14	32		Kif1a shRNA, Kif13b shRNA	167-7	7	38		167-7	Kif1a shRNA, Kif13b shRNA	7	58	31	19
Kif1a shRNA, Kif13b shRNA	169-8	18	27		Kif1a shRNA, Kif13b shRNA	169-5	7	32		167-7	Kif1a shRNA, Kif13b shRNA	9	29	27	7
Kif1a shRNA, Kif13b shRNA	176_7	18	26		Kif1a shRNA, Kif13b shRNA	169-5	8	28		167-7	Kif1a shRNA, Kif13b shRNA	5	55	17	8
Kif1a shRNA, Kif13b shRNA	176_7	24	39		Kif1a shRNA, Kif13b shRNA	176-7	15	54		169-8	Kif1a shRNA, Kif13b shRNA	12	18	7	4
Kif1a shRNA, Kif13b shRNA	176_7	21	38		Kif1a shRNA, Kif13b shRNA	176-7	5	40		169-8	Kif1a shRNA, Kif13b shRNA	2	24	4	2
Kif1a shRNA, Kif13b shRNA	176_7	25	43		Kif1a shRNA, Kif13b shRNA	176-7	14	49		169-8	Kif1a shRNA, Kif13b shRNA	7	27	4	7
Kif1a shRNA, Kif13b shRNA	176_7	32	37		Kif1a shRNA, Kif13b shRNA	179-12	16	38		176-7	Kif1a shRNA, Kif13b shRNA	13	42	18	16
Kif1a shRNA, Kif13b shRNA	179_12	33	49		Kif1a shRNA, Kif13b shRNA	179-12	13	26		176-7	Kif1a shRNA, Kif13b shRNA	12	38	17	18
Kif1a shRNA, Kif13b shRNA	179_12	34	43							176-7	Kif1a shRNA, Kif13b shRNA	7	32	20	15
Kif1a shRNA, Kif13b shRNA	179_12	17	29							179-12	Kif1a shRNA, Kif13b shRNA	60	70	39	31
Kif1a shRNA, Kif13b shRNA	179_12	36	55							179-12	Kif1a shRNA, Kif13b shRNA	43	54	55	24
Kif1a shRNA, Kif13b shRNA	180-4	23	32							179-12	Kif1a shRNA, Kif13b shRNA	44	47	20	15
Kif1a shRNA, Kif13b shRNA	180-4	16	24							179-12	Kif1a shRNA, Kif13b shRNA	60	56	35	15
Kif1a shRNA, Kif13b shRNA	180-4	16	25

## Sheet: Figure S4
Genotype	Individual	GFP+, Pax6+	GFP		Genotype	Individual	GFP+, TBR2+	GFP+		Individual	Genotype	CP	IZ	SVZ	VZ
Kif1A OE	176_2	41	57		Kif1A OE	176-2	11	57		176-2	Kif1A OE	8	39	35	36
Kif1A OE	176_2	27	39		Kif1A OE	176-2	10	40		176-2	Kif1A OE	7	37	19	27
Kif13B OE	176_5	15	17		Kif13B OE	176-5	3	19		176-5	Kif13B OE	17	92	24	13
Kif1A OE	188-1	12	15		Kif13B OE	176-5	3	17		176-5	Kif13B OE	8	19	6	10
Kif1A OE	188-1	14	14		Kif1A OE	188-1	5	31		176-5	Kif13B OE	10	69	39	15
Kif1A OE	188-6	26	31		Kif1A OE	188-1	2	20		179-5	Kif1A OE	21	17	8	6
Kif1A OE	188-6	14	19		Kif1A OE	188-6	6	28		179-5	Kif1A OE	20	20	10	8
Kif1A OE	188-6	20	24		Kif1A OE	188-6	3	28		179-5	Kif1A OE	14	11	12	16
Kif13B OE	188-7	5	10		Kif1A OE	188-6	6	30		178-10	Kif1A OE	3	8	13	18
Kif13B OE	188-7	11	14		Kif13B OE	188-7	1	8		178-10	Kif1A OE	11	25	18	21
Kif13B OE	188-7	12	16		Kif13B OE	188-7	3	12		188-1	Kif1A OE	6	8	11	21
Kif13B OE	188-11	5	5		Kif13B OE	188-11	1	5		188-1	Kif1A OE	6	7	8	10
Kif13B OE	188-11	7	11		Kif13B OE	188-11	1	7		188-1	Kif1A OE	6	6	6	18
Kif13B OE	188-11	7	11		Kif13B OE	188-11	0	4		188-6	Kif1A OE	4	17	18	25
										188-6	Kif1A OE	8	21	14	9
										188-6	Kif1A OE	6	24	12	11
										188-6	Kif1A OE	6	18	15	16
										188-7	Kif13B OE	4	8	14	15
										188-7	Kif13B OE	7	13	10	19
										188-9	Kif13B OE	5	11	15	10
										188-9	Kif13B OE	8	8	11	6
										188-9	Kif13B OE	6	8	7	7

## Sheet: Figure S5
genotype	Individual	PH3+, GFP+	GFP+		Distance to VS
GFP	43_2	1	12		GFP	GFP	GFP	GFP	GFP	Kif1A OE	Kif1A OE	Kif1A OE	Kif13B OE	Kif13B OE	Kif13B OE	Kif1a shRNA, Kif13b shRNA	Kif1a shRNA, Kif13b shRNA	Kif1a shRNA, Kif13b shRNA	Kif1a shRNA, Kif13b shRNA
GFP	43_2	0	8		127-1	127-3	78-1	78-2	78-3	188-1	176-2	188-6	176-5	188-7	188-9	187-6	180-4	180-5	179-12
GFP	43_2	1	12		17.845	11.195	9.461	0.414	4.832	22.149	9.522	0.207	35.614	15.651	40.572	32.913	37.26	13.662	24.426
GFP	43_2	0	5		6.092	2.277	0.746	0.621	30.803	7.038	2.484	30.189	28.998	5.891	7.882	41.814	9.729	5.382	14.49
GFP	43_2	0	13		51.025	9.836	15.007	4.478	22.25	38.916	14.076	32.604	1.449	41.313	23.751	31.671	13.662	0.414	18.423
GFP	43_2	1	7		0.463	25.916	10.74	16.716	19.405	19.458	4.14	28.471	42.642	16.337	7.811	42.435	23.391	0.621	15.111
GFP	43_2	1	8		40.071	36.246	1.464	4.846	3.982	8.487	19.044	13.288	26.703	8.189	15.056	31.878	37.881	21.942	1.035
GFP	43_2	1	14		2.898	9.703	13.533	2.36	1.259	0.621	10.971	28.013	10.971	38.671	11.482	0.828	1.863	18.63	13.041
GFP	43_2	1	6		17.861	35.609	15.744	32.235	11.203	6.003	19.251	32.736	14.076	32.873	24.005	16.974	10.092	30.843	25.254
GFP	43_2	1	12		2.342	16.077	21.082	31.043	24.424	38.502	18.009	44.576	15.111	11.9	10.557	30.222	13.043	16.767	30.222
GFP	43_4	0	8		26.426	31.373	0.853	36.527	0.463	16.56	38.916	19.349	15.732	13.146	10.557	38.916	10.764	29.601	16.56
GFP	43_4	2	12		37.481	30.799	11.9	37.515	8.667	8.901	44.298	14.149	26.289	33.948	24.84	0.463	12.213	7.038	3.105
GFP	43_4	1	18		12.401	2.691	41.608	3.982	23.544	7.659	37.053	26.477	33.327	0.414	18.837	39.123	20.079	0.828	3.105
GFP	43_4	1	17		9.731	1.242	28.179	3.573	19.722	37.881	32.085	4.554	0.414	4.067	27.324	27.324	1.035	18.423	26.703
GFP	43_4	1	13		20.709	33.328	30.118	0.853	17.35	16.146	24.219	19.486	0.414	17.807	6.624	27.117	0.207	29.187	0.621
GFP	43_4	0	14		9.117	37.756	11.775	7.029	2.111	20.907	10.764	30.636	6.003	20.686	1.707	24.012	0.828	34.983	2.07
GFP	43_4	0	15		22.83	29.819	1.669	19.682	4.652	5.589	14.904	8.097	10.971	10.557	6.003	13.455	15.939	28.773	0.207
GFP	43_4	0	9		28.346	8.696	6.627	20.923	12.634	1.242	35.19	0.828	14.904	18.63	23.391	39.951	35.604	20.7	10.557
GFP	43_4	0	6		6.017	13.25	10.246	9.641	13.701	13.248	15.318	0.621	24.84	1.242	31.05	20.907	40.572	15.732	16.146
GFP	43_4	0	11		13.687	7.245	10.516	3.519	11.801	16.56	3.105	52.378	7.245	1.035	10.971	22.77	40.158	7.866	12.834
GFP	43_4	0	10		15.331	27.868	10.302	11.415	3.982	24.012	1.035	25.763	14.904	12.834	17.802	22.77	12.006	2.484	1.035
GFP	43_4	0	8		1.449	18.428	10.35	20.911	9.042	10.143	38.088	34.405	14.076	0.828	6.003	2.277	8.073	18.423	0.414
GFP	43_4	1	13		1.055	14.738	18.526	7.524	22.846	7.659	23.805	2.277	3.312	6.831	1.863	10.764	18.009	25.254	0.828
GFP	43_4	2	12		7.041	36.256	25.709	1.242	28.686	13.248	4.761	4.14	6.831	28.773	1.669	17.802	31.671	31.257	7.245
GFP	38_5	0	14		20.259	1.242	1.953	10.041	10.845	18.009	29.601	1.449	7.452	31.464	14.023	1.863	26.91	30.222	17.181
GFP	38_5	0	16		0.926	9.589	11.572	23.391	8.696	23.391	33.12	19.872	33.327	18.423	3.312	20.907	9.315	21.321	1.656
GFP	38_5	2	15		10.177	1.669	8.052	0.828	18.01	25.461	38.916	37.053	1.863	0	5.796	24.426	8.487	0.621	2.07
GFP	38_5	0	19		30.712	1.874	7.684	13.147	25.469	13.248	0.828	9.315	38.502	21.321	13.662	34.362	18.837	19.665	4.554
GFP	38_5	0	19		0.828	13.409	3.414	23.775	0.655	4.968	9.315	7.245	11.385	11.799		26.289	17.595	24.84	4.968
GFP	38_5	3	24		4.267	0.585	24.664	10.971	1.035	1.656	25.047	24.84	0.828	24.84		1.449	16.353	0.414	3.312
GFP	38_5	0	22		38.235	9.396	8.891	0.853	1.035	4.761	62.514	1.242	1.035	15.732		14.904	29.808	0.828	13.455
GFP	38_5	0	13		25.129	27.57	12.504	0.621	36.018	7.659	40.986	24.633	13.455	3.726		1.242	4.968	11.385	4.347
GFP	38_5	0	16		20.493	16.67	31.932	17.424	7.934	17.802	3.105	39.869	41.607	16.767		50.715	11.385	26.91	6.624
GFP	38_5	2	15		0.655	27.726	10.196	21.385	7.463	33.12	15.525	38.067	12.006	0.828		42.642	33.741	39.951	15.318
GFP	38_5	0	30		8.097	15.976	15.553	13.762	25.078	31.671	32.292	2.277	38.709	11.385		5.175	31.05	33.948	14.71
GFP	38_5	0	18		31.878	21.107	16.833	3.077	10.971	0.878	39.537	23.913	19.044	4.968		2.07	1.449	28.98	19.458
GFP	38_5	3	28		2.56	11.128	14.534	8.918	25.047	14.076	17.783	6.21	10.143	8.487		30.222	7.245	7.245	26.91
GFP	38_5	2	37		12.12	23.775	15.619	6.676	20.829	11.592	8.901	20.079	9.315	28.566		45.54	9.315	35.397	27.738
GFP	38_5	0	22		3.37	19.366	3.426	3.318	15.318	12.42	1.449	31.464	25.047	17.388		2.484	15.525	0.828	6.831
GFP	38_5	0	23		3.867	37.481	38.093	1.669	11.801	16.767	10.143	15.224	10.557	21.735		26.91	22.149	9.522	3.933
GFP	38_5	0	17		4.019	11.415	23.957	10.955	26.112	27.738	34.362	2.484	30.636	0.414		4.14	22.356	20.493	10.143
GFP	38_5	0	22		6.028	9.499	1.035	14.259	29.8	8.694	28.63	3.395	19.458	4.968		12.834	27.738	22.356	7.038
GFP	38_5	1	27		4.596	1.464		18.389	3.955	0.585	12.213	16.353	33.327	12.532		23.184	20.079	17.802	11.592
GFP	38_5	0	31		0.463	0.828		12.764	4.145	13.248	12.627	17.802	42.228	29.394		31.878	22.356	26.082	0.746
GFP	38_6	2	22		1.242	8.283		18.855	15.754	6.417	4.968	26.082	42.849	18.837		14.076	7.659	3.105	10.764
GFP	38_6	1	7		23.395	21.322		0.463	21.798	51.129	21.735	24.84	7.245	0.463		40.572	15.111	0.463	16.353
GFP	38_6	0	22			7.662		4.972		14.904	32.706	0.878	0.414	1.325		25.875	14.697	3.519	0.207
GFP	38_6	0	15			17.305		14.503		22.977	44.091	2.691	0.746	0		19.251	32.292	14.283	19.251
GFP	38_6	1	12			1.055		7.684		21.528	27.117	22.77	24.152	19.903		31.257	19.665	7.245	20.079
GFP	38_6	0	22			11.828		0.621		4.554	33.948	28.98	33.522	12.213		0.414	13.455	18.423	0.414
GFP	38_6	1	11			20.422		5.574		28.98	15.732	16.353	18.423	0.746		10.764	31.878	26.289	16.56
GFP	38_6	1	4			12.448		13.346		11.592	27.945	1.656	50.301	12.834		14.904	7.038	0.463	32.913
GFP	38_6	0	5			4.14		8.807		7.245	27.738	42.435	20.079	22.563			15.111	7.452	16.974
GFP	42_1	2	32			3.105		14.656			32.499	33.534		25.047			1.242	3.22	9.729
GFP	42_1	1	31			14.761		19.081			16.767	35.549		3.726			22.149	1.035	6.624
GFP	42_1	0	27			0.746		5.007			6.831	13.664		16.974			17.802	13.455	22.977
GFP	42_1	0	21			19.882		15.765			10.557	0.621		0.414			0.414	0.621	19.458
GFP	38_7	1	12								24.219	26.774		4.968				20.493
GFP	38_7	0	8								34.362	39.123		13.041				31.464
GFP	38_7	0	11								26.703	15.525		12.627				30.636
GFP	38_7	1	15								1.863	1.325		4.968				43.263
GFP	38_7	0	4								10.557	10.279		18.009
GFP	38_7	1	12								7.659	0.828
GFP	38_7	1	19								1.035	17.388
GFP	38_7	2	17								7.452	20.493
GFP	38_7	0	21									32.913
GFP	38_7	0	9									19.251
GFP	38_7	0	6									12.78
GFP	38_7	0	15									49.142
GFP	38_7	0	16									2.484
GFP	38_7	2	15
GFP	38_7	0	7
GFP	38_7	0	4
Kif1a shRNA, Kif13b shRNA	167-7	0	39
Kif1a shRNA, Kif13b shRNA	167-7	0	33
Kif1a shRNA, Kif13b shRNA	167-7	3	16
Kif1a shRNA, Kif13b shRNA	167-7	1	21
Kif1a shRNA, Kif13b shRNA	167-7	0	18
Kif1a shRNA, Kif13b shRNA	180-4	0	16
Kif1a shRNA, Kif13b shRNA	180-4	0	28
Kif1a shRNA, Kif13b shRNA	180-4	1	38
Kif1a shRNA, Kif13b shRNA	180-4	0	26
Kif1a shRNA, Kif13b shRNA	180-5	0	42
Kif1a shRNA, Kif13b shRNA	180-5	0	44
Kif1a shRNA, Kif13b shRNA	180-5	1	36
Kif1a shRNA, Kif13b shRNA	180-5	1	45
Kif1a shRNA, Kif13b shRNA	180-5	0	42
Kif1a shRNA, Kif13b shRNA	180-9	0	22
Kif1a shRNA, Kif13b shRNA	180-9	1	28
Kif1a shRNA, Kif13b shRNA	180-9	0	24
Kif1a shRNA, Kif13b shRNA	180-9	1	28
Kif1a shRNA, Kif13b shRNA	179-12	0	21
Kif1a shRNA, Kif13b shRNA	179-12	0	37
Kif1a shRNA, Kif13b shRNA	179-12	1	30
Kif1a shRNA, Kif13b shRNA	179-12	1	44
Kif1a shRNA, Kif13b shRNA	179-12	2	38
Kif1a shRNA, Kif13b shRNA	179-12	0	26
Kif1a shRNA, Kif13b shRNA	179-12	1	33
Kif1a shRNA, Kif13b shRNA	180-6	0	16
Kif1a shRNA, Kif13b shRNA	180-6	1	40
Kif1a shRNA, Kif13b shRNA	180-6	1	30
Kif1a shRNA, Kif13b shRNA	180-4	0	26
Kif1a shRNA, Kif13b shRNA	180-4	0	25
Kif1a shRNA, Kif13b shRNA	180-4	0	37
Kif1a shRNA, Kif13b shRNA	180-4	0	39
Kif1a shRNA, Kif13b shRNA	180-4	0	16
Kif13B OE	176-5	1	12
Kif13B OE	176-5	0	10
Kif13B OE	176-5	0	2
Kif13B OE	176-5	0	12
Kif13B OE	176-5	0	1
Kif13B OE	176-5	0	15
Kif13B OE	188-7	0	11
Kif13B OE	188-7	0	4
Kif13B OE	188-7	0	8
Kif13B OE	188-7	0	8
Kif1a shRNA, Kif13b shRNA	176-7	0	20
Kif1a shRNA, Kif13b shRNA	176-7	1	31
Kif1a shRNA, Kif13b shRNA	176-7	0	33
Kif1A OE	176-2	0	40
Kif13B OE	188-9	0	6
Kif13B OE	188-9	0	8
Kif13B OE	188-9	0	11
Kif13B OE	188-9	0	10
Kif1A OE	188-1	0	29
Kif1A OE	188-1	0	10
Kif1A OE	188-1	0	19
Kif1A OE	188-1	1	12
Kif1A OE	188-1	0	12
Kif1A OE	188-1	0	12
Kif1A OE	188-6	0	17
Kif1A OE	188-6	1	24
Kif1A OE	188-6	0	22
GFP	30_8	0	15
GFP	30_8	1	13
GFP	30_8	0	5
GFP	30_8	1	3
GFP	30_8	1	7
GFP	30_8	1	10
GFP	30_8	2	19
GFP	30_8	1	7
GFP	30_10	0	8
GFP	30_10	1	15
GFP	30_10	1	19
GFP	30_10	1	21
GFP	30_10	0	5
